# Supplementary material for: First Evidence of Function for Schistosoma japonicum riok-1 and RIOK-1
Source: Pathogens. 2021 Jul 8;10(7):862. doi: 10.3390/pathogens10070862 (PMC8308690; doi:10.3390/pathogens10070862)
Supplement: Supplementary file 1 [file pathogens-10-00862-s001.zip]

Archive with 1 entries (1 files):
- pathogens-1278202-supplementary.pdf
